# Supplementary material for: Antibiotic Resistance of Acinetobacter Isolated in a Spanish Veterinary Teaching Hospital
Source: Animals (Basel). 2026 Jun 8;16(12):1768. doi: 10.3390/ani16121768 (PMC13295950; doi:10.3390/ani16121768)
Supplement: Supplementary file 1 [file animals-16-01768-s001.zip]

Archive with 2 entries (2 files):
- Table S1 (2).xlsx
- Table S2.pdf
