# Supplementary material for: Antibiotic Resistance of Acinetobacter Isolated in a Spanish Veterinary Teaching Hospital
Source: Animals (Basel). 2026 Jun 8;16(12):1768. doi: 10.3390/ani16121768 (PMC13295950; doi:10.3390/ani16121768)
Supplement: Supplementary file 1 [file animals-16-01768-s001.zip › Table S1 (2).xlsx]

## Sheet: Table S.1
Isolate Number	Identification by WGS	Amoxicilin-clavulanic acid (AMC)				Amikacin (AK)				Ampicillin-sulbactam (SAM)				Ampicilin (AMP)				Cefotaxime (CTX)				Cefepime (FEP)				Cefotixin (FOX)				Ceftazidime (CAZ)				Chloramphenicol ( C )				Colistin (CT)				Erythromycin ( E )				Gentamicin (CN)
		DD	MIC	WGS*	GENES	DD	MIC	WGS	GENES	DD	MIC	WGS	GENES	DD	MIC	WGS	GENES	DD	MIC	WGS	GENES	DD	MIC	WGS	GENES	DD	MIC	WGS	GENES	DD	MIC	WGS	GENES	DD	MIC	WGS	GENES	DD	MIC	WGS	GENES	DD	MIC	WGS	GENES	DD	MIC	Specific CN gen	General genes for aminoglycosides
1125	A. pittii	0		+	blaOXA; blaADC y blaCARB-166	R	R	+	aph(6)-Id; aac(6')-Ib4; aph(3')-Vla	S		+	blaOXA; blaADC y blaCARB-166	0	R	+	blaOXA; blaADC y blaCARB-166	R	>4	+	blaOXA; blaADC y blaCARB-166	S		+	blaOXA; blaADC y blaCARB-166	0		+	blaOXA; blaADC y blaCARB-166	R	S	+	blaOXA; blaADC y blaCARB-166	19	≤8	-		13	S			0		+	amvA; msr(E); mph(E)	R	R	+ aac(3)Iid	+
1409	A. baumannii	0		+	blaOXA-106 y blaADC-166	S	S	+	ant(3")-IIa	S		+	blaOXA-106 y blaADC-166	0	I	+	blaOXA-106 y blaADC-166	I	>4	+	blaOXA-106 y blaADC-166	S		+	blaOXA-106 y blaADC-166	0		+	blaOXA-106 y blaADC-166	S	S	+	blaOXA-106 y blaADC-166	0	>64	-		14	S			17		+	amvA	S	S	-	+
1963	A. baumannii	0		+	blaOXA-64 y blaADC-26	R	R	+	aph(6)-Id; aph(3")-Ib; ant(3")-IIa; aac(3)-Iie; aac(6')-Ian; adeS_H189Y	S		+	blaOXA-64 y blaADC-26	13	I	+	blaOXA-64 y blaADC-26	I	>4	+	blaOXA-64 y blaADC-26	I		+	blaOXA-64 y blaADC-26	0		+	blaOXA-64 y blaADC-26	S	S	+	blaOXA-64 y blaADC-26	0	>64	+	adeS_H189Y	14	S			11		+	amvA y adeS_H189Y	R	R	-	+
2080	A. indicus	23		-		S	S	+	aph(6)-Id y aph(3")-Ib	S		-		26	S	-		S	1	-		S		-		26		-		S	S	-		20	32	+	floR	16	S			27		-		S	S	-	+
3321	A. bereziniae	0		+	blaOXA	R	S	+	aph(6)-Id; aph(3")-Ib y ant(2")-Ia	S		+	blaOXA	4	R	+	blaOXA	I	>4	+	blaOXA	R		+	blaOXA	9		+	blaOXA	I	Uncertain	+	blaOXA	0	>64	+	floR	12	R			0		+	msr(E) y mph(E)	R	R	-	+
3386	A. radioresistens	2		+	blaOXA	S	S	-		S		+	blaOXA	0	S	+	blaOXA	I	1	+	blaOXA	S		+	blaOXA	20		+	blaOXA	S	S	+	blaOXA	17	16	-		13	S			17		-		S	S	-	-
3556	A. baumannii	0		+	blaOXA-64 y blaADC-26	S	S	+	ant(3")-Iia y adeS_H189Y	S		+	blaOXA-64 y blaADC-26	0	I	+	blaOXA-64 y blaADC-26	I	>4	+	blaOXA-64 y blaADC-26	S		+	blaOXA-64 y blaADC-26	0		+	blaOXA-64 y blaADC-26	S	S	+	blaOXA-64 y blaADC-26	2	64	+	adeS_H189Y	14	S			10		+	amvA y adeS_H189Y	S	S	-	+
3684	Acinetobacter sp. WCHAc010034	0		+	blaOXA	S	S	-		S		+	blaOXA	18	S	+	blaOXA	I	2	+	blaOXA	S		+	blaOXA	0		+	blaOXA	S	S	+	blaOXA	20	≤8	-		16	S			18		-		S	S	-	-
3904	A. calcoaceticus	0		+	blaOXA y blaADC	S	S	-		S		+	blaOXA y blaADC	0	R	+	blaOXA y blaADC	I	>4	+	blaOXA y blaADC	S		+	blaOXA y blaADC	0		+	blaOXA y blaADC	S	S	+	blaOXA y blaADC	13	32	-		15	S			19		+	amvA	S	S	-	-
4255	A. iwoffii	10		-		S	S	+	aph(6)-Id y aph(3")-Ib	S		-		11	S	-		S	1	-		I		-		0		-		S	S	-		0	≤8	-		15	S			24		-		S	S	-	+
4338	A. baumannii	0		+	blaOXA-144 y blaADC-76	S	S	+	ant(3")-IIa	S		+	blaOXA-144 y blaADC-76	0	R	+	blaOXA-144 y blaADC-76	I	>4	+	blaOXA-144 y blaADC-76	S		+	blaOXA-144 y blaADC-76	0		+	blaOXA-144 y blaADC-76	S	S	+	blaOXA-144 y blaADC-76	8	>64	-		14	S			13		+	amvA	S	S	-	+
4348	A. baumannii	0		+	blaOXA y blaADC-165	S	S	+	ant(3")-IIa	S		+	blaOXA y blaADC-165	6	I	+	blaOXA y blaADC-165	I	>4	+	blaOXA y blaADC-165	S		+	blaOXA y blaADC-165	2		+	blaOXA y blaADC-165	S	S	+	blaOXA y blaADC-165	0	64	-		14	S			13		+	amvA	S	S	-	+
4485	A. bereziniae	0		+	blaOXA	S	S	-		S		+	blaOXA	2	R	+	blaOXA	I		+	blaOXA	S		+	blaOXA	6		+	blaOXA	S	S	+	blaOXA	23	16	-		12	R			21		-		S	S	-	-
[truncated: 53 more columns]
